# Supplementary material for: Association between Regional Body Muscle Mass and Non-Alcoholic Fatty Liver Disease: An Observational Study Using Data from the REACTION Study
Source: J Pers Med. 2023 Jan 25;13(2):209. doi: 10.3390/jpm13020209 (PMC9959461; doi:10.3390/jpm13020209)
Supplement: Supplementary file 1 [file jpm-13-00209-s001.zip]

Archive with 1 entries (1 files):
- jpm-2122763-supplementary.pdf
